# Supplementary material for: Underwater image enhancement using Divide-and-Conquer network
Source: PLoS One. 2024 Mar 5;19(3):e0294609. doi: 10.1371/journal.pone.0294609 (PMC10914272; doi:10.1371/journal.pone.0294609)
Supplement: S1 Data — (ZIP) [file pone.0294609.s001.zip]

Archive with 108 entries (90 files):
- Supporting_Information/
- Supporting_Information/Appendix/
- Supporting_Information/Appendix/appendix.pdf
- Supporting_Information/Appendix/appendix_latex.tex
- Supporting_Information/Appendix/figA1.tif
- Supporting_Information/Appendix/figA2.tif
- Supporting_Information/Appendix/plos2015.bst
- Supporting_Information/DC-net(code)/
- Supporting_Information/DC-net(code)/.idea/
- Supporting_Information/DC-net(code)/.idea/.gitignore
- Supporting_Information/DC-net(code)/.idea/DC-net.iml
- Supporting_Information/DC-net(code)/.idea/inspectionProfiles/
- Supporting_Information/DC-net(code)/.idea/inspectionProfiles/profiles_settings.xml
- Supporting_Information/DC-net(code)/.idea/inspectionProfiles/Project_Default.xml
- Supporting_Information/DC-net(code)/.idea/misc.xml
- Supporting_Information/DC-net(code)/.idea/modules.xml
- Supporting_Information/DC-net(code)/.idea/workspace.xml
- Supporting_Information/DC-net(code)/config.py
- Supporting_Information/DC-net(code)/dataloaders/
- Supporting_Information/DC-net(code)/dataloaders/dataset_rgb.py
- Supporting_Information/DC-net(code)/dataloaders/data_rgb.py
- Supporting_Information/DC-net(code)/dataloaders/__init__.py
- Supporting_Information/DC-net(code)/dataloaders/__pycache__/
- Supporting_Information/DC-net(code)/dataloaders/__pycache__/dataset_rgb.cpython-36.pyc
- Supporting_Information/DC-net(code)/dataloaders/__pycache__/dataset_rgb.cpython-38.pyc
- Supporting_Information/DC-net(code)/dataloaders/__pycache__/data_rgb.cpython-36.pyc
- Supporting_Information/DC-net(code)/dataloaders/__pycache__/data_rgb.cpython-38.pyc
- Supporting_Information/DC-net(code)/dataloaders/__pycache__/__init__.cpython-36.pyc
- Supporting_Information/DC-net(code)/dataloaders/__pycache__/__init__.cpython-38.pyc
- Supporting_Information/DC-net(code)/enhancement_test.py
- Supporting_Information/DC-net(code)/gamma/
- Supporting_Information/DC-net(code)/gamma/Epoch99.pth
- Supporting_Information/DC-net(code)/loss/
- Supporting_Information/DC-net(code)/loss/losses.py
- Supporting_Information/DC-net(code)/loss/__pycache__/
- Supporting_Information/DC-net(code)/loss/__pycache__/losses.cpython-36.pyc
- Supporting_Information/DC-net(code)/networks/
- Supporting_Information/DC-net(code)/networks/arch_util.py
- Supporting_Information/DC-net(code)/networks/color1.py
- Supporting_Information/DC-net(code)/networks/feature_aggregation.py
- Supporting_Information/DC-net(code)/networks/LUT.py
- Supporting_Information/DC-net(code)/networks/max_attention.py
- Supporting_Information/DC-net(code)/networks/RRDBNet_arch.py
- Supporting_Information/DC-net(code)/networks/visualize.py
- Supporting_Information/DC-net(code)/networks/__init__.py
- Supporting_Information/DC-net(code)/networks/__pycache__/
- Supporting_Information/DC-net(code)/networks/__pycache__/arch_util.cpython-36.pyc
- Supporting_Information/DC-net(code)/networks/__pycache__/color1.cpython-36.pyc
- Supporting_Information/DC-net(code)/networks/__pycache__/feature_aggregation.cpython-36.pyc
- Supporting_Information/DC-net(code)/networks/__pycache__/LUT.cpython-36.pyc
- Supporting_Information/DC-net(code)/networks/__pycache__/max_attention.cpython-36.pyc
- Supporting_Information/DC-net(code)/networks/__pycache__/RRDBNet_arch.cpython-36.pyc
- Supporting_Information/DC-net(code)/networks/__pycache__/visualize.cpython-36.pyc
- Supporting_Information/DC-net(code)/networks/__pycache__/__init__.cpython-36.pyc
- Supporting_Information/DC-net(code)/pytorch-gradual-warmup-lr/
- Supporting_Information/DC-net(code)/pytorch-gradual-warmup-lr/setup.py
- Supporting_Information/DC-net(code)/pytorch-gradual-warmup-lr/warmup_scheduler/
- Supporting_Information/DC-net(code)/pytorch-gradual-warmup-lr/warmup_scheduler/run.py
- Supporting_Information/DC-net(code)/pytorch-gradual-warmup-lr/warmup_scheduler/scheduler.py
- Supporting_Information/DC-net(code)/pytorch-gradual-warmup-lr/warmup_scheduler/__init__.py
- Supporting_Information/DC-net(code)/train.py
- Supporting_Information/DC-net(code)/training.yml
- Supporting_Information/DC-net(code)/utils/
- Supporting_Information/DC-net(code)/utils/antialias.py
- Supporting_Information/DC-net(code)/utils/bundle_submissions.py
- Supporting_Information/DC-net(code)/utils/dataset_utils.py
- Supporting_Information/DC-net(code)/utils/dir_utils.py
- Supporting_Information/DC-net(code)/utils/image_utils.py
- Supporting_Information/DC-net(code)/utils/model_utils.py
- Supporting_Information/DC-net(code)/utils/util.py
- Supporting_Information/DC-net(code)/utils/__init__.py
- Supporting_Information/DC-net(code)/utils/__pycache__/
- Supporting_Information/DC-net(code)/utils/__pycache__/antialias.cpython-38.pyc
- Supporting_Information/DC-net(code)/utils/__pycache__/dataset_utils.cpython-36.pyc
- Supporting_Information/DC-net(code)/utils/__pycache__/dataset_utils.cpython-37.pyc
- Supporting_Information/DC-net(code)/utils/__pycache__/dataset_utils.cpython-38.pyc
- Supporting_Information/DC-net(code)/utils/__pycache__/dir_utils.cpython-36.pyc
- Supporting_Information/DC-net(code)/utils/__pycache__/dir_utils.cpython-37.pyc
- Supporting_Information/DC-net(code)/utils/__pycache__/dir_utils.cpython-38.pyc
- Supporting_Information/DC-net(code)/utils/__pycache__/image_utils.cpython-36.pyc
- Supporting_Information/DC-net(code)/utils/__pycache__/image_utils.cpython-37.pyc
- Supporting_Information/DC-net(code)/utils/__pycache__/image_utils.cpython-38.pyc
- Supporting_Information/DC-net(code)/utils/__pycache__/model_utils.cpython-36.pyc
- Supporting_Information/DC-net(code)/utils/__pycache__/model_utils.cpython-37.pyc
- Supporting_Information/DC-net(code)/utils/__pycache__/model_utils.cpython-38.pyc
- Supporting_Information/DC-net(code)/utils/__pycache__/util.cpython-36.pyc
- Supporting_Information/DC-net(code)/utils/__pycache__/util.cpython-37.pyc
- Supporting_Information/DC-net(code)/utils/__pycache__/util.cpython-38.pyc
- Supporting_Information/DC-net(code)/utils/__pycache__/__init__.cpython-36.pyc
- Supporting_Information/DC-net(code)/utils/__pycache__/__init__.cpython-37.pyc
- Supporting_Information/DC-net(code)/utils/__pycache__/__init__.cpython-38.pyc
- Supporting_Information/DC-net(code)/__pycache__/
- Supporting_Information/DC-net(code)/__pycache__/config.cpython-36.pyc
- Supporting_Information/manuscript_figure/
- Supporting_Information/manuscript_figure/fig1.tif
- Supporting_Information/manuscript_figure/fig10.tif
- Supporting_Information/manuscript_figure/fig11.tif
- Supporting_Information/manuscript_figure/fig12.tif
- Supporting_Information/manuscript_figure/fig13.tif
- Supporting_Information/manuscript_figure/fig14.tif
- Supporting_Information/manuscript_figure/fig2.tif
- Supporting_Information/manuscript_figure/fig3.tif
- Supporting_Information/manuscript_figure/fig4.tif
- Supporting_Information/manuscript_figure/fig5.tif
- Supporting_Information/manuscript_figure/fig6.tif
- Supporting_Information/manuscript_figure/fig7.tif
- Supporting_Information/manuscript_figure/fig8.tif
- Supporting_Information/manuscript_figure/fig9.tif
