# Supplementary material for: Underwater image enhancement using Divide-and-Conquer network
Source: PLoS One. 2024 Mar 5;19(3):e0294609. doi: 10.1371/journal.pone.0294609 (PMC10914272; doi:10.1371/journal.pone.0294609)
Supplement: S1 Data — (ZIP) [file pone.0294609.s001.zip › Supporting_Information/Appendix/appendix_latex.tex]

% Template for PLoS
% Version 3.5 March 2018
%
% % % % % % % % % % % % % % % % % % % % % %
%
% -- IMPORTANT NOTE
%
% This template contains comments intended 
% to minimize problems and delays during our production 
% process. Please follow the template instructions
% whenever possible.
%
% % % % % % % % % % % % % % % % % % % % % % % 
%
% Once your paper is accepted for publication, 
% PLEASE REMOVE ALL TRACKED CHANGES in this file 
% and leave only the final text of your manuscript. 
% PLOS recommends the use of latexdiff to track changes during review, as this will help to maintain a clean tex file.
% Visit https://www.ctan.org/pkg/latexdiff?lang=en for info or contact us at latex@plos.org.
%
%
% There are no restrictions on package use within the LaTeX files except that 
% no packages listed in the template may be deleted.
%
% Please do not include colors or graphics in the text.
%
% The manuscript LaTeX source should be contained within a single file (do not use \input, \externaldocument, or similar commands).
%
% % % % % % % % % % % % % % % % % % % % % % %
%
% -- FIGURES AND TABLES
%
% Please include tables/figure captions directly after the paragraph where they are first cited in the text.
%
% DO NOT INCLUDE GRAPHICS IN YOUR MANUSCRIPT
% - Figures should be uploaded separately from your manuscript file. 
% - Figures generated using LaTeX should be extracted and removed from the PDF before submission. 
% - Figures containing multiple panels/subfigures must be combined into one image file before submission.
% For figure citations, please use "Fig" instead of "Figure".
% See http://journals.plos.org/plosone/s/figures for PLOS figure guidelines.
%
% Tables should be cell-based and may not contain:
% - spacing/line breaks within cells to alter layout or alignment
% - do not nest tabular environments (no tabular environments within tabular environments)
% - no graphics or colored text (cell background color/shading OK)
% See http://journals.plos.org/plosone/s/tables for table guidelines.
%
% For tables that exceed the width of the text column, use the adjustwidth environment as illustrated in the example table in text below.
%
% % % % % % % % % % % % % % % % % % % % % % % %
%
% -- EQUATIONS, MATH SYMBOLS, SUBSCRIPTS, AND SUPERSCRIPTS
%
% IMPORTANT
% Below are a few tips to help format your equations and other special characters according to our specifications. For more tips to help reduce the possibility of formatting errors during conversion, please see our LaTeX guidelines at http://journals.plos.org/plosone/s/latex
%
% For inline equations, please be sure to include all portions of an equation in the math environment.  For example, x$^2$ is incorrect; this should be formatted as $x^2$ (or $\mathrm{x}^2$ if the romanized font is desired).
%
% Do not include text that is not math in the math environment. For example, CO2 should be written as CO\textsubscript{2} instead of CO$_2$.
%
% Please add line breaks to long display equations when possible in order to fit size of the column. 
%
% For inline equations, please do not include punctuation (commas, etc) within the math environment unless this is part of the equation.
%
% When adding superscript or subscripts outside of brackets/braces, please group using {}.  For example, change "[U(D,E,\gamma)]^2" to "{[U(D,E,\gamma)]}^2". 
%
% Do not use \cal for caligraphic font.  Instead, use \mathcal{}
%
% % % % % % % % % % % % % % % % % % % % % % % % 
%
% Please contact latex@plos.org with any questions.
%
% % % % % % % % % % % % % % % % % % % % % % % %

\documentclass[10pt,letterpaper]{article}

\usepackage[top=0.85in,left=2.75in,footskip=0.75in]{geometry}

% amsmath and amssymb packages, useful for mathematical formulas and symbols
\usepackage{amsmath,amssymb}

% Use adjustwidth environment to exceed column width (see example table in text)
\usepackage{changepage}

% Use Unicode characters when possible
\usepackage[utf8x]{inputenc}

% textcomp package and marvosym package for additional characters
\usepackage{textcomp,marvosym}

% cite package, to clean up citations in the main text. Do not remove.
\usepackage{cite}

\usepackage{appendix}
% \usepackage[title]{appendix}
%to define Fig. A1 or TABLE A1 in the appendix


\usepackage{booktabs}
\usepackage{array,multirow,diagbox}
% Use nameref to cite supporting information files (see Supporting Information section for more info)
\usepackage{nameref,hyperref}

% line numbers
\usepackage[right]{lineno}

% ligatures disabled
\usepackage{microtype}
% \DisableLigatures[f]{encoding = *, family = * }

% color can be used to apply background shading to table cells only
\usepackage[table]{xcolor}

% array package and thick rules for tables
\usepackage{array}
\usepackage{float}
% create "+" rule type for thick vertical lines
\newcolumntype{+}{!{\vrule width 2pt}}


\usepackage{ragged2e}

% create \thickcline for thick horizontal lines of variable length
\newlength\savedwidth
\newcommand\thickcline[1]{%
  \noalign{\global\savedwidth\arrayrulewidth\global\arrayrulewidth 2pt}%
  \cline{#1}%
  \noalign{\vskip\arrayrulewidth}%
  \noalign{\global\arrayrulewidth\savedwidth}%
}

% \thickhline command for thick horizontal lines that span the table
\newcommand\thickhline{\noalign{\global\savedwidth\arrayrulewidth\global\arrayrulewidth 2pt}%
\hline
\noalign{\global\arrayrulewidth\savedwidth}}


% Remove comment for double spacing
%\usepackage{setspace} 
%\doublespacing

% Text layout
\raggedright
\setlength{\parindent}{0.5cm}
\textwidth 5.25in 
\textheight 8.75in

% Bold the 'Figure #' in the caption and separate it from the title/caption with a period
% Captions will be left justified
\usepackage[aboveskip=1pt,labelfont=bf,labelsep=period,justification=raggedright,singlelinecheck=off]{caption}
\renewcommand{\figurename}{Fig}

% Use the PLoS provided BiBTeX style
\bibliographystyle{plos2015}

% Remove brackets from numbering in List of References
\makeatletter
\renewcommand{\@biblabel}[1]{\quad#1.}
\makeatother


% Header and Footer with logo
\usepackage{lastpage,fancyhdr,graphicx}
\usepackage{epstopdf}
%\pagestyle{myheadings}
\pagestyle{fancy}
\fancyhf{}
%\setlength{\headheight}{27.023pt}
%\lhead{\includegraphics[width=2.0in]{PLOS-submission.eps}}
\rfoot{\thepage/\pageref{LastPage}}
\renewcommand{\headrulewidth}{0pt}
\renewcommand{\footrule}{\hrule height 2pt \vspace{2mm}}
\fancyheadoffset[L]{2.25in}
\fancyfootoffset[L]{2.25in}
\lfoot{\today}

%% Include all macros below

\newcommand{\lorem}{{\bf LOREM}}
\newcommand{\ipsum}{{\bf IPSUM}}

%% END MACROS SECTION


\begin{document}
\vspace*{0.2in}

% Title must be 250 characters or less.
\begin{flushleft}
{\Large
\textbf\newline{Underwater Image Enhancement Using Divide-and-Conquer Network} % Please use "sentence case" for title and headings (capitalize only the first word in a title (or heading), the first word in a subtitle (or subheading), and any proper nouns).
}
\newline
% Insert author names, affiliations and corresponding author email (do not include titles, positions, or degrees).
\\
Shijian Zheng\textsuperscript{1,2},
Rujing Wang\textsuperscript{2,3},
Guo Chen\textsuperscript{1\textpilcrow},
Zhiliang Huang\textsuperscript{2,3\textpilcrow},
Yue Teng\textsuperscript{2,3\textpilcrow},
Liusan Wang\textsuperscript{2\textpilcrow*},
Zhigui Liu\textsuperscript{1*},


\bigskip
\textbf{1} Department of information engineering, Southwest University of Science and Technology, Mianyang, Sichuan, China
\\
\textbf{2} Institute of Intelligent Machines, Hefei Institutes of Physical Science, Chinese Academy of Science, Hefei, Anhui, China
\\
\textbf{3} Department of information engineering, University of Science and Technology of China, Hefei, Anhui, China
\\
\bigskip

% Insert additional author notes using the symbols described below. Insert symbol callouts after author names as necessary.
% 
% Remove or comment out the author notes below if they aren't used.
%
% Primary Equal Contribution Note
%\Yinyang These authors contributed equally to this work.

% Additional Equal Contribution Note
% Also use this double-dagger symbol for special authorship notes, such as senior authorship.
% \ddag These authors also contributed equally to this work.

% Current address notes
% \textcurrency Current Address: Dept/Program/Center, Institution Name, City, State, Country % change symbol to "\textcurrency a" if more than one current address note
% \textcurrency b Insert second current address 
% \textcurrency c Insert third current address

% Deceased author note
% \dag Deceased

% Group/Consortium Author Note
\textpilcrow Membership list can be found in the Acknowledgments section.

% Use the asterisk to denote corresponding authorship and provide email address in note below.
* lswang@iim.ac.cn; liuzhigui@swust.edu.cn

\end{flushleft}
% Please keep the abstract below 300 words
\section*{Abstract}
\justifying
Underwater image enhancement has become the requirement for more people to have a better visual experience or to extract information. However, underwater images often suffer from the mixture of color distortion and blurred quality degradation due to the external environment (light attenuation, background noise and the type of water). To solve the above problem, we design a Divide-and-Conquer network (DC-net) for enhancing underwater image, which mainly consists of a texture network, a color network and a refinement network. Specifically, the multi-axis attention block is presented in the texture network, which combine different region/channel features into a single stream structure. And the color network employs an adaptive 3D look-up table method to obtain the color enhanced results. Meanwhile, the refinement network is presented to focus on image features of ground truth. Compared to state-of-the-art (SOTA) underwater image enhance methods, our proposed method can obtain the better visual quality of underwater images and better qualitative and quantitative performance.
The code is publicly available at https://github.com/zhengshijian1993/DC-Net.

\section*{keyword}
\begin{flushleft}
Image enhancement;Multi-axis attention block;3D Look-up Table;Underwater image;Divide-and-Conquer network
\end{flushleft}
\linenumbers


\section*{Section 1: Introduction}


Image enhancement techniques aim to improve the overall or local visual quality of an image, usually as a pre-processing operation for computer vision, which is important for underwater exploration work. Unlike normal outdoor images, underwater imaging environment is quite the special characteristics, and cause image degradation. In-depth studies~\cite{1} by some scholars have revealed that this issue is due to the absorption and scattering of light by the water medium, as shown in Fig 1. As a result, underwater images are not captured in a satisfactory result.

{\bf Fig 1. Effects of light absorption and scattering in underwater imaging environments.} (A) Light absorption at different water depths, resulting in color deviations. (B) the scattering of light by different turbidity levels of water, resulting in blurred images.


To solve these problems, a series of underwater image enhancement methods have been proposed to improve the quality of underwater images, most of which go with a single structure to deal with the underwater image degradation problem, and ignore the problem of interference between different degradations. Even though some researchers use dual-stream networks, they do not essentially decompose the task features to deal with them. For example, li et al.~\cite{2} designed a medium transmission-guided network for underwater image clarity by considering multiple spatial color information. Wen et al.~\cite{3} used physically guided decoupling to predict clear underwater images. These methods use multiple layers of networks to process information, which compensates for the problem of incomplete information between different networks, but do not essentially analyze the problem of interference between multiple degradations of underwater images. An investigation of multiple degradation interference problem with color bias and blurring in underwater images with the statistically guided lightweight underwater image enhancement network (USLN)~\cite{4} for partial color feature processing and the Semantic-aware Texture-Structure Feature Collaboration network (STSC)~\cite{5} for blur-biased feature processing. The specific results are shown in Fig 2, Fig 2(B) illustrates the color correction process with the single-structure USLN algorithm, showing locally smoother texture features, but the relative boundaries are not well defined. Fig 2(C) presents texture enhancement with the single-structure STSC algorithm, showing locally clear texture features, but the overall color is uneven. Fig 2(E) represents the underwater image successively processed by the USLN and STSC algorithms, showing that there is still an overall color imbalance, but the corresponding image color of the local texture features have been further corrected and also highlights the textural features. Fig 2(F) shows the underwater image successively processed by the STSC and USLN algorithms, showing that there is a weaker local image texture, but the overall color is more balanced. The following problems can be identified 1) Underwater multiple degraded images cannot be handled well using a single-structure approach. 2) Simply working in series for image processing yields results with variability. 3) Texture enhancement algorithms or color enhancement algorithms change the information about the distribution of the image, which affects the further algorithmic processing.

 {\bf Fig 2. Example of the inherent interference problem between color bias and blurring degradation in underwater images.} (A)RAW (B)USLN (C)STSC (D)GT (E)USLN+STSC (F)STSC+USLN


Previous literature~\cite{6} has shown that depth feature representations can be used to effectively characterize various image distortions. Ma et al.~\cite{7} decomposed image information into multiple frequency bands employing wavelet transforms. Mi et al.~\cite{8} decomposed the image into a structural layer with low frequency illumination variance and texture layer features for image enhancement. There is an assumption in this approach that different image degradation information can be decomposed into different frequencies for processing, whereas in practice it is difficult to cleanly separate different degradation factors. Inspired by this theory, we extend it to consider the problem not from a feature-level decomposition of image features, but from different task levels. Based on decomposition theory learning ideas, we design a Divide-and-Conquer network (DC-net) for underwater images, which consists of a texture network based on a multi-axis attention mechanism, a color network based on the look-up tables (LUT) method, and a refinement network. The texture sub-network is an unet structured network based on a multi-axis attention network that captures local and global texture information of an image in both spatial and channel dimensions. The color sub-network uses an adaptive 3D LUT method to extract image color information features and rescale the image range to a color space. The refinement module uses a lightweight convolutional network.

The main contributions of this paper are highlighted as follows:
\begin{itemize}
	\item{We propose a new multi-axis attention module to combine different region/channel features into a single stream structure to extract image features.}
	\item{ We propose an adaptive 3D lookup tables network to achieve image global color information. In addition, to improve the utilization of the look-up table and memory usage, we reclassify the image range into a more aggregated color space employing a specific gamma curve.}
	\item{We have implemented a task decomposition network to solve the problem of hybrid degradation of underwater images. The hybrid degradation of underwater color deviation and blurring is decoupled into two sub-tasks for processing.}
    \item{With six no-reference metrics and two reference metrics adopted for the underwater environment, numerous experiments are provided to demonstrate the superiority of the proposed method on both synthesized and real-world underwater images. Finally, we carry out application tests to further show the effectiveness of the DC-net.}
\end{itemize}


\section*{Section 2: Related work}
\subsection*{Underwater image enhancement methods}

Underwater image enhancement methods mainly include physical models and data-driven models. Early physical models were mainly built based on atmospheric attenuation models. However, this approach ignored the characteristic that the underwater color channels have different wideband attenuation coefficients. To address this problem, Akkaynak \& Treibitz et al.~\cite{9} proposed a modified underwater image enhancement model that can obtain better underwater image enhancement results, but considers more prior knowledge and is more computationally complex. To estimate model parameters, some scholars have used deep learning networks to estimate background light and transmission map or scene depth, which relies on the network structure design and training data. In addition, Hao et al.~\cite{10} developed an underwater laplace variational model and used luminance mixing and quadratic tree subdivision algorithms to estimate the transmission map and background light. Xie et al.~\cite{11} proposed a red channel prior guidance variational framework, which successfully combined the normalized total variational term and the sparse prior knowledge of the fuzzy kernel to achieve better underwater image enhancement results. While this approach can yield satisfactory results, it still does not go beyond the limitations of traditional models (inaccurate parameter estimation). To skip the "pathological problem" of estimating model parameters, many scholars have established underwater image enhancement methods by observing underwater image patterns, such as hyper-laplacian reflectance priors (HLRP)~\cite{12}, adaptive color and contrast enhancement and denoising (ACCE-D)~\cite{13}, etc.

In recent years, many studies~\cite{14} have shown that deep learning methods work well for low-level vision tasks. Wang et al.~\cite{15} used the HSV color space of underwater images to adjust the underwater image brightness, color, and saturation and the RGB color space to denoise and remove color bias to obtain high-quality underwater images. The method analysed the input space containing different feature information and the enhanced image faithfully represents the original underwater image. Qi et al.~\cite{16} proposed a new underwater image enhancement architecture by using the semantic information introduced by region feature learning as a high-level guide. The approach brought semantic consistency and visual image enhancement from network architecture analysis. Gao et al.~\cite{17} used multi-scale dense generative adversarial networks to enhance underwater images, and the enhanced images improve the perceptual quality of the images. Physical models and deep learning methods each have advantages and disadvantages for underwater image enhancement processing, Zhou et al.~\cite{18} proposed a new framework by integrating the physical model, domain adaptation, and generative adversarial networks(GAN) with feedback control ideas. The authors made the physical model constrain the estimation of the GAN framework and used the physical model as the feedback controller of the GAN-enhanced network to provide definite constraints for ill-posed problems and ensured that the estimation results are consistent with the observed images.


\subsection*{Decomposition feature learning}

Decoupled representation learning is a way to be able to decompose the varying factors in the feature representation into mutually independent parts for processing under certain conditions. In previous studies, decoupled representation learning has been widely used in various computer vision task weights in areas such as domain adaptation, zero-sample learning, and scene graph generation~\cite{19}. These are mostly low-level perception tasks in which decoupled learning plays the role of guidance and foundation. A common form is that decoupled information is used as a basis for subsequent tasks, which improves the accuracy of the algorithm. Bianco et al.~\cite{6} analyzed deep visual representations to essentially characterize different types of image distortions and showed that a given number of network layers allow for efficient separation of different types of distorted feature spaces. Based on this research theory, many scholars have introduced the decoupling approach to the image degradation problem. Such as liu et al.~\cite{20} decomposed the image into different frequency domains for removing the moiré problem via wavelet transform. Although the authors effectively got better results by wavelet frequency domain decomposition processing, the wavelet decomposition was designed by specific formulae, which is at variance with the related task. To this end, Wang et al.~\cite{21} designed three types of spatial, angular, and polar plane decoupling convolutions to decouple the optical field into a two-dimensional subspace, and then solved the super-resolution and parallax estimation problems by designing the relevant modules to fuse the information extracted from different subspaces. However, this feature decoupling by convolution makes it difficult to quantify the effectiveness of decoupling due to the uncertainty of the lost features of the convolution. li et al.~\cite{22} used gain control-based normalization to achieve separation of different distortion features, adaptive filtering of distortion representations, and aggregation of useful content information to obtain image enhancement results. However, the above methods that provide guidance and foundations for deep models, i.e., the features used for learning are all just feature layer decompositions and not task-oriented features. To provide more specific information, there is an urgent need for a decoupled task-oriented feature learning strategy.

\section*{Section 3: Materials and methods}

To address the issues mentioned in section 1, we proposed a Divide-and-Conquer network framework for underwater image enhancement, i.e, DC-net. Specifically, we designed a branch of the underwater texture enhancement network with a multi-axial attention mechanism and a branch of the underwater color correction network with a LUT mechanism. In the following subsections, the overall structure and key modules will be described in detail.

\subsection*{Ethical statement}
The datasets used in our experiment are publicly available datasets. The experiment did not involve critically ill animals or protected species, so no relevant permits are required for the experiment.


\subsection*{Overall network with decomposition feature learning}


The overall framework of our proposed the DC-net method is presented in Fig 3, which mainly consists of the texture sub-network, the color sub-network and the refinement network. In the texture sub-network, the input image ($F_{in}$) is first fed to the encoder that introduces the multi-axis attention module to extract texture features, which is then decoded to obtain a texture-enhanced image($F_{texture}$), and the final result is fed to the fusion network. In the color sub-network, the multi-level image features obtained from the texture network encoder are first fused and processed as input to the 3D LUT module. At the same time, the underwater image is fed into the image-specific gamma curve module to obtain more focused image color information. We then interpolate the image color information features on the LUT to obtain a color-enhanced image($F_{color}$), and the result is fed to the fusion network. Finally, the results of the texture network and the color network are fused with the input image to obtain the underwater image enhancement results ($F_{out}$). The DC-net method can be described as follows

\begin{equation}
F_{texture} = Tex(F_{in})
\end{equation}
\begin{equation}
F_{color} = Col(F_{in})
\end{equation}
\begin{equation}
F_{out} = Fusion(F_{in}, F_{texture}, F_{color})
\end{equation}
where $Fusion$ denotes the refinement network. $Tex$ denotes the texture sub-network. $Col$ denotes the color sub-network.


{\bf Fig 3. The illustration of our network for image enhancement.} Our network contains he texture sub-network, the color sub-network, and the refinement network.


\subsection*{Texture sub-network}
The texture sub-network is constructed based on the unet network model, however, ordinary convolution is not able to extract image texture information effectively, so the multi-axis attention module is proposed to increase the feature representation and channel variant capability of ordinary convolution. Our work is inspired by the multi-axis block proposed in Axial attention~\cite{23,24}, which performs attention on multiple axes, and we find that the block is the key to achieving significant performance improvement in the experiment. However, the method only considers the channel axis decomposition and not the spatial axis decomposition. Therefore, we design a channel attention mechanism for spatial multi-axis processing based on this approach, As shown in Fig 4(A). Multi-axis attention module first takes the input feature $F_{in}\in \mathbb{R}^{H\times W\times C}$ and applies $1\times1$ convolutions and $3\times3$ depth-wise convolutions to encode features. Then, the features are divided into two parts, one of which is normalized by Layer Normalization (LN) of the parameters, and connected to the other part of the features. Afterward, the features are reinforced by Multi-axis Channel Attention (MCA) and Multi-axis Spatial Attention (MSA), and the channel information is adjusted by $1\times1$ convolution. The features ($F_{middle}\in \mathbb{R}^{H\times W\times C}$) by adding the feature with shortcut features ($F_{in}$). To transform features, the features are divided into two parts, one of which is normalized by Layer Normalization of the parameters, and connected to the other part of the features. The channel information is adjusted by $1\times1$ convolution. To increase the non-linearity of the image feature extraction, we decompose the features into two parts and multiply the two parts to obtain the hybrid image features. The channel information is adjusted by $1\times1$ convolution. The features ($F_{out}\in \mathbb{R}^{H\times W\times C}$) by adding the feature with shortcut features ($F_{middle}$). The multi-axis attention module can be described as follows

\begin{equation}
F_1,F_2 = split(C_3(C_1(F_{in})))
\end{equation}
\begin{equation}
F_{middle}=C_{1}(MCA(MSA(connect(LN(F_1),ID(F_2))))) + F_{in}
\end{equation}
\begin{equation}
F_3,F_4 = split(F_{middle})
\end{equation}
\begin{equation}
F_5,F_6 = split(C_1(connect(LN(F_3),ID(F_4))))
\end{equation}
\begin{equation}
F_{out} = F_{middle} + C_1(connect(F_5,F_6))
\end{equation}
where $C_1$ and $C_3$ denote $1\times1$ convolution and $3\times3$ depth-wise convolutions. $LN$ denotes Layer Normalization. $ID$ denotes identity connection. Connect denotes splicing of two features. Split denotes decomposition of the features along a channel into two equal channels of features. $MCA$ denotes Multi-axis Channel Attention, and $MSA$ denotes Multi-axis Spatial Attention. 

{\bf Multi-axis Spatial Attention} As shown in Fig 4(B). The input feature map is first split into two separate heads along the image feature channel, processed by the global and local paths respectively. The local path is shown in the upper branch of Fig 4(B), where use a fixed window grid partitions the feature map and feeds it into the spatial attention model to enhance the image spatial feature extraction information, and then obtain the local feature extraction information in the reverse aggregation results. The global path is shown in the lower branch of Fig 4(B), the same operation as in the local branch is used to obtain global feature information for the image, except that a dilated grid is used instead of a fixed window grid. Finally, we aggregate the image’s local features and global features to obtain the image enhancement results.

{\bf Multi-axis Channel Attention} As shown in Fig 4(C). The input feature map is first split into two separate heads along the image space feature (H-axis), which are processed by the global and local paths respectively. The main operation here is to divide the input feature image into small feature maps and randomly mask half of the small feature map blocks along the H-axis to stitch together, thus obtaining two $H/2$ feature maps split along the H-axis. The local path is shown in the upper branch of Fig 4(C). We first pool the segmented feature maps globally on average, then calculate the fixed channel blocks by fast 1D convolution with a kernel size of 4 to obtain the enhanced channel weights after the enhancement, and multiply this weight with the segmented feature maps to obtain the channel-enhanced feature maps. The global path is shown in the lower branch of Fig 4(C), the same operation as the local branch, except that the fixed channel blocks are replaced using the interval channel blocks to obtain the global feature image of the global image. Finally, we aggregate the local and global features of the image to obtain the image enhancement result.


 {\bf Fig 4. Multi-axis attention module.}


\subsection*{Color sub-network}

To correct color deviations in underwater image, we propose a color sub-network based on the LUTs color feature extraction module, as shown in Fig 5. The traditional LUTs is a set of image editing tools for professional color shifting through a two-step process of look-up and interpolation, which can influence parameters such as hue, saturation, and luminance in a fully stereoscopic color space control to change the color. However, this method requires manual design and fixed parameters and is not very scalable. To solve the problem, we use a set of learnable LUTs as the base transform to cover the color transformation space, with the learnable LUTs being learned automatically by a neural network. To exploit the multi-scale information, we propose a feature fusion model (FFM) to enhance the image features, as shown in the FFM module in Fig 5. In addition, In response to the low utilization of LUTs units. Influenced by recent developments in neurology [30], we propose the gamma enhance (GE) that iteratively approximates pixel-level and higher-order curves that can redistribute and normalize the input image range into color space, improving unit utilization, as shown in the GE module in Fig 5. The color sub-network first takes the input feature $F_{in}\in \mathbb{R}^{H\times W\times C}$ and applies multi-layer convolution to encode the image features to obtain $S_1$, $S_2$, $S_3$ features. These features are processed in two branches, the first branch passes the features through the fused features module to obtain the $F_1$ features and through the fully connected layer to obtain the 3D RGB color values ($T$). The second branch takes the features through the gamma enhancement module to obtain more aggregated $F_2$ features in color space. Finally, the $F_2$ features are interpolated in the 3D color table of T to obtain the color-enhanced image ($F_{out}$). The color sub-network can be described as follows

\begin{equation}
S_1,S_2,S_3 = E(F_{in})
\end{equation}
\begin{equation}
T=FCL(FFM(S_1,S_2,S_3))
\end{equation}
\begin{equation}
F_2 = GE(S_1,S_2,S_3)
\end{equation}
\begin{equation}
F_{out} = Interpolation(F_{2},T)
\end{equation}
where $E$ denotes a feature extraction network, $FFM$ denotes a feature fusion module, $FCL$ denotes a fully connected layer, $GE$ denotes a gamma curve enhancement module, and $Interpolation$ denotes a trilinear-interpolation approach.

\textbf{Feature Fusion Module} As shown in the FFM in Fig 5, a node with a single input represents a layer of convolution and activation function, and a node with multiple inputs represents a fusion layer, convolution layer and activation function. The fusion layer can be described as follows
\begin{equation}
F_O = \sum_{i=1}^{M} \frac{w_i}{\sum_j w_j} \cdot I_i
\end{equation}
Where $w_i$ is a weight for the $i-th$ input $I_i$. $M$ denotes the number of inputs. $F_O$ indicates fused features.

\textbf{Gamma Enhance module} Inspired by curves to adjust image information~\cite{25}, we have tried to design a curve that can automatically map an underwater image to its enhanced version. It can be expressed as
\begin{equation}
E(I(x),\alpha,\beta)=I(x)+\alpha I(x)(1-I(x))+\beta I(x)(1-I(x))
\end{equation}
where $\alpha$ and $\beta$ denote trainable curve parameters, $I(x)$ denotes a given input image. $E(I(x),\alpha,\beta)$ denotes the enhanced image features.

Although this curve enables the image to be adjusted over a wider dynamic range, it is still a global adjustment ($\alpha$ and $\beta$ for all pixels). We formulate $\alpha$ and $\beta$ as per-pixel parameters, i.e. each pixel of a given input image has a corresponding enhancement curve. Here the formulae are represented by the $C_1$ and $C_3$ feature maps. The higher-order iterative curve formula can be expressed as
\begin{equation}
E_n=E_(n-1) (x)+A_n (x)E_(n-1) (x)(1-E_(n-1) (x))+B_n (x)E_(n-1) (x)(1-E_(n-1) (x))
\end{equation}
where $A_n (x)$ and $B_n (x)$ are a parametric map of the same size as the input image. $E_n$ denotes the $n-th$ enhanced image.


{\bf Fig 5. Framework of color transformation network.}


\subsection*{Refinement network}

The texture sub-network and color sub-network are transformed into richly detailed features. However, simply mixing texture network features with color features would not achieve the desired result, so we design a lightweight refinement module to produce better results.

Our refinement module consists of two convolutional layers and an image blending layer. Specifically, we first up-sample the texture sub-network enhanced image and the color sub-network enhancement image to the same size, and then input the original input image, the texture enhancement result and the color enhancement result into the convolution module and the image blending layer to obtain the underwater enhanced image.

{\bf Image blending layer} The image blending layer is described as follows, we firstly connect the input image ($F_{in}$), texture enhancement result image ($F_{texture}$) and color enhancement result image ($F_{color}$) and obtain the image feature weights ($W$). Then the weights are multiplied with the texture enhancement result image and color enhancement result image respectively. Finally, we add the results to get the blended image ($F_{out}$). The image blending layer can be described as follows
\begin{equation}
F_f = connect(F_{in},F_{texture},F_{color})
\end{equation}
\begin{equation}
W = sigmoid(C_1(relu(C_3(F_f))))
\end{equation}
\begin{equation}
F_{out} = W*F_{texture} + W*F_{color}
\end{equation}
where $C_1$ and $C_3$ denote $1\times1$ convolution and $3\times3$ convolutions.


\subsection*{Loss function}
The proposed DC-net network uses a pairwise image supervised training strategy, where the combined loss includes four sub-loss functions, L1 loss, Content loss, Color loss and Texture loss.The $J_{F}$ indicates the predicted image, the $J_{T}$ denotes the ground-truth image. 
the L1 loss presented in equation:
\begin{equation}
l_{l 1}=\left\|J_{F}-J_{T}\right\|_{1}
\end{equation}

The Perceptual loss~\cite{26} is a comparison of the eigenvalues obtained by convolving the $J_{F}$ with the $J_{T}$, making the image more similar in terms of high-level information. The perceptual loss function is as follows:
\begin{equation}
l_{\text {content }}=\frac{1}{c_{j} H_{j} W_{j}}\left\|\varphi_{j}\left(F_{w}\left(J_{F}\right)\right)-\varphi_{j}\left(J_{T}\right)\right\|
\end{equation}
where $c_{j}$,$H_{j}$ and $W_{j}$ represents the number, height and width of the feature maps, $F_{W}(J_{F})$ represents the enhanced image

The color loss function compares the $J_{F}$ with the $J_{T}$ in terms of angular and distance features. Specifically, the color information of the $J_{F}$ and the $J_{T}$ is first obtained by Gaussian blurring~\cite{27}, then the distance~\cite{28} and angle~\cite{29} differences between the two images are calculated, and finally the two are combined linearly. The colour loss function formula is as follows:

\begin{equation}
l_{p}=\left\|(\Delta R-\Delta G)^{2}+\left(\frac{\Delta R+\Delta G}{2}-\Delta B\right)^{2}\right\|_{2}
\end{equation}


\begin{equation}
{l}_{{a}}=\sum_{p} {\nabla}\left(\left({F}\left({J}_{F}\right)\right)_{p},\left({J}_{T}\right)_{p}\right)
\end{equation}


\begin{equation}
l_{c o l o r}=0.25 l_{p}+0.75 l_{a}
\end{equation}
Where $\Delta R$,$\Delta G$ and $\Delta B$ represent the difference between the red, green and blue channels of the predicted image and the ground-truth image. $\nabla()$ indicates the angle operator between two image colors.

The texture loss function is a comparison of predicted grey-scale images and real grey-scale images by CNN feature values, mainly inspired by the literature, where image texture information is related to the spatial distribution of grey levels~\cite{30}. We define the texture loss function as:
\begin{equation}
l_{\text {texture }}=\left\|G\left(\varphi\left(J_{F}\right)\right)-G\left(\varphi\left(J_{T}\right)\right)\right\|_{2}^{2}
\end{equation}

The final combination loss is a linear combination of L1 loss, perceptual loss, Color loss and Texture loss:
\begin{equation}
L=\alpha_{1} l_{l_{1}}+\alpha_{2} l_{\text {content }}+\alpha_{3} l_{\text {color }}+\alpha_{4} l_{\text {texture }}
\end{equation}
Where $\alpha_{1}$, $\alpha_{2}$, $\alpha_{3}$ and $\alpha_{4}$  are generally set empirically to balance different losses. We experimentally set $\alpha_1$=1,$\alpha_2$=10, $\alpha_3$=0.5 and $\alpha_4$=0.5.


\section*{Section 4: Experimental results}
\subsection*{Baseline methods} 

To demonstrate the effectiveness of our proposed method, extensive experiments were conducted on different datasets between DC-net and 10 SOTA underwater image enhancement algorithms. In more detail, four representative traditional methods were selected for comparison, including transmission estimation in underwater single images (\textbf{UDCP})~\cite{31}, initial results in underwater single image dehazing (\textbf{MIP})~\cite{32}, underwater image enhancement with a deep residual framework (\textbf{CLAHE})~\cite{33}, color balance and fusion (\textbf{CBF})~\cite{34}. Our method was also compared with six deep learning-based methods, wavelet-based dual-stream network (\textbf{UIE-WD})~\cite{7}, contrastive underwater restoration (\textbf{CWR})~\cite{35}, representative color transform network (\textbf{RCT})~\cite{36}, a statistically guided lightweight underwater image enhancement network (\textbf{USLN})~\cite{4}, semantic-aware texture-structure feature collaboration (\textbf{STSC})~\cite{5}, contrastive semi-supervised learning for underwater image restoration (\textbf{Semi-UIR})~\cite{37}.

\subsection*{Implementation details} 

Our model is trained for a total of 200 epochs. All deep learning models are optimized using the Adam optimizer. The initial learning rate is 1e-2, which will be halved at every 50 iterations. The parameters $\beta_1$ and $\beta_2$ in the optimizer take the default values, i.e., 0.9 and 0.999. We performed data augmentation by mixup. The batch size is set to 4. All test images are fed into the model with their full resolution to generate enhanced images during the evaluation procedure. The configurations of the training server are described as 1 Intel Core i7-6800 K processors, 1 NVIDIA Titan RTX GPUs (24 GB), 64-GB memory, and an Ubuntu 16.04 operating system.

\subsection*{Dataset and evaluation metrics} 
Our method was tested on the underwater image enhancement benchmark (\textbf{UIEB})~\cite{38}, synthetic underwater image dataset (\textbf{SUID})~\cite{39}, synthetic underwater image dataset 1 (\textbf{SUID1})~\cite{40}, and underwater image enhancement for improved visual perception dataset (\textbf{EUVP})~\cite{41}.The UIEB datasets contains a datasets of 950 real-world underwater images that contain a distinct variety of underwater image quality degradation features (e.g. color bias, low contrast, blurred detail, etc.). The ground truth images are created by selecting the results of 12 underwater image enhancement methods by 50 volunteers. The SUID datasets contains 4000 synthetic underwater images. The datasets is based on the NYU-v2 datasets and generates synthetic underwater datasets based on different attenuation absorption rates for different types of water (10 types). Each of these water types are synthesized into 200 images. The SUID1 datasets is developed based on an underwater imaging model and underwater optical transmission characteristics, and a total of 900 underwater images are synthesized, including four types of scenes: green light, blue light, low light and blur.  The EUVP paired datasets consists of three subsets of subjects, here we focus on the image-net subset, which contains 8670 underwater images,  and the datasets is mainly composed using images captured by seven different cameras at different visibility and locations, as well as images intercept from online videos. The ground truth images are composed of the optimal results of multiple underwater enhancement methods selected by the observer.

To train the DC-net network, we randomly divided the UIEB datasets, EUVP datasets, SUID datasets and SUID1 datasets into 1:2:7 validation, testing and training subsets. We chose the UIEB datasets and SUID datasets to construct the training set of 3465 images. For testing, we validated each of the four subsets of the datasets set of sliced test sets.

We used eight image quality evaluation metrics, namely Peak Signal Noise Ratio (\textbf{PSNR}), Structural Similarity (\textbf{SSIM}), underwater image quality metric (\textbf{UIQM})~\cite{42}, underwater color image quality evaluation (\textbf{UCIQE})~\cite{43}, Twice Mixing (\textbf{TM})~\cite{44}, A combination index of Colorfulness, Contrast and Fog density (\textbf{CCF})~\cite{45}, \textbf{Entropy}, Natural Image Quality Evaluator (\textbf{NIQE})~\cite{46}. The higher the PSNR and SSIM score, the better the enhanced image. UIQM includes three attribute measures: colorfulness, sharpness, and contrast measures. The UCIQE uses a linear combination of chromaticity, saturation, and contrast for quantitative assessment, quantifying uneven color bias, blur, and low contrast respectively. The TM evaluates image quality by using two blending ratios in the generation of training data and the supervised training process. The CCF is a feature-weighted metric with a combing colorfulness index, contrast index, and fog density index, which can quantify color loss, blurring, and fog, respectively. The entropy indicates the entropy value of the image. NIQE is based on a set of 'quality-aware' features, which are fitted to an MVG model.


\subsection*{Comprehensive Comparisons on the real-world underwater images Dataset}

1) Qualitative comparisons: We validate the method on two real environment underwater image datasets (UIEB and EUVP datasets), as shown in Fig 6, the results obtained from the Physical model-based methods are unsatisfactory, such the UDCP method causes the image darker, the MIP and CLAHE method produce the color unevenness of the image, and the CBF method produce over-processed images. The images obtain from data-driven methods can get better results, yet through careful comparison, we find that there is still a certain gap between these methods. The CWR method provides a limited improvement in contrast and color balance in underwater images. The RCT method can obtain high contrast and sharp images, but cannot handle underwater bluish images. The STSC method can enhance detailed texture information, but there is an image color imbalance. The UIE-WD method is not effective in correcting colour deviation areas. The USLN method is effective in correcting underwater image colors, but is somewhat over-processed (the processed image is bluish). The Semi-UIR method is essentially the experimental deep learning method that shows the best results, however, the color treatment is still a little on the dark side and some of the image texture detail is excessively smooth. Compared to the SOTA method, our proposed DC-net method obtains optimal results.


{\bf Fig 6. Visualization of the comparision results for the UIEB and EUVP dataset.}


2) Quantitative comparisons: To further illustrate the superiority of the proposed DC-net network, we quantitatively compared the DC-net network with several SOTA methods, and Table~\ref{1_table} shows the average scores of the test set of enhanced images. We observed that (1) the physical model approach (UDCP, MIP) received lower scores, but not necessarily the physical model approach (CLAHE) scored worse than the deep learning approach. (2) The most SOTA methods can only achieve optimal or sub-optimal scores on one indicator. (3) Our proposed DC-net method is capable of achieving optimal or sub-optimal scores on multiple indicators.


\begin{table}[!ht]
\begin{adjustwidth}{-2.25in}{0in} % Comment out/remove adjustwidth environment if table fits in text column.
    \centering
    \caption{Underwater image quality evaluation of different enhancement methods on real world underwater image. The best results are marked in bold.}
    \renewcommand\arraystretch{1.5}
    \label{1_table}
\resizebox{\linewidth}{!}{
\begin{tabular}{|c|c|c|c|c|c|c|c|c|c|c|c|c|} %控制的是表格的对齐方式，但是最终的格式取决于最后的设置
   \hline
 Dataset & Method & UDCP & MIP & CLAHE & CBF & CWR & STSC & RCT & USLN & UIE-WD & Semi-UIR & DC-net \\
 \hline
    \multirow{8}*{UIEB} & PSNR & 16.7919 & 17.8031 & 20.4559 & 17.5358 & 24.2923 & 24.4637 & 21.1268 & 20.6428 & 25.5452 & \bf{26.6932} & 25.7896 \\
    
    \cline{2-13}
    
    ~ & SSIM & 0.7013 &	0.7061	 &0.8424 &	0.5593 &	0.8599 &	0.8767 &	0.7327 &	0.8662 &	0.8948 &	0.9162 &	\bf{0.9234} \\
      \cline{2-13}
    ~ & UCIQE & 5.1428	& 5.8425 &	4.4639&	4.9489&	4.8876&	4.9528	&4.6332&	4.6029&	4.6444&	4.7619&	\bf{5.8652} \\
      \cline{2-13}
    ~ & UIQM & 0.3597	&0.8318&	0.8893&	0.9900 &	0.7868&	0.7752	&0.8820	&0.8448	&0.7696&	0.9061 &	\bf{1.1365} \\
  \cline{2-13}
    ~ & NIQE &4.3192&	3.4302	&3.3866&	7.3073	&4.8359&	3.5843&	3.4521& 3.4164&	4.1452	&4.7917&	\bf{3.0237} \\
      \cline{2-13}
    ~ & CCF & 15.1024&	16.8057&	24.2353&	25.9499&	20.7870	&29.2773&	27.0381&	24.7450&	29.8479	& \bf{33.8201}	&  29.9591  \\
      \cline{2-13}
    ~ & Entropy & 6.6726	&6.7001&	7.5984&	7.3671&	7.6141&	7.6651&	7.6716&	7.5914&	7.6076&	7.7285	& \bf{7.7608} \\
      \cline{2-13}
    ~ & TM & 0.6095&	0.9869&	1.3232&	0.2516	&1.0789&	1.3111&	1.2415&	1.3457&	0.9172&	2.6749 &	 \bf{2.8847}\\
    \hline    %一条横线
    \multirow{8}*{EUVP} & PSNR & 21.0929&	18.5540&	19.3063&	19.6040&	22.3492&	21.4512&	20.9443&	21.1535&	22.3269	&21.3406	& \bf{22.8644}\\
      \cline{2-13}
    ~ & SSIM & 0.63097	& 0.5969	& 0.6739	& 0.5168	& 0.7355	& 0.7429& 	0.7519	& 0.7433	& 0.7672	& 0.7228	& \bf{0.7686} \\
      \cline{2-13}
    ~  & UCIQE & 5.3084 &	6.6723 &	4.9955 &	\bf{5.6333} &	4.6934 &	4.3411 &	4.2699 &	4.1550 &	4.1247 &	3.7065 & 4.0983	 \\
      \cline{2-13}
    ~ & UIQM & 0.2749&	0.6521&	0.7413&	\bf{1.3818} &	0.5099&	0.6618	&0.7342&	0.6566&	0.6266&	0.8234&	 0.8799\\
      \cline{2-13}
    ~ & NIQE & 4.8112&	5.1773	&4.9955&	7.8387&	4.9757&	4.8586&	4.9828&	\bf{4.5724}&	5.0132&	5.7554&	4.7856  \\
      \cline{2-13}
    ~ & CCF & 18.1335&	19.6725&	24.1538&	23.2991	&25.7165&	32.6928	&30.7340&	30.6621&	30.8694	&\bf{34.6832}	& 30.5613\\
      \cline{2-13}
    ~ & Entropy & 7.1441&	6.9491	& 7.7634	&7.4891&	7.6125&	7.6754&	7.6661&	7.6729	&7.6456	&7.7194	& \bf{7.8472} \\
      \cline{2-13}
    ~ & TM & 0.9428&	1.0104&	1.2058&	0.3008	&1.1972	&1.4833&	1.4311&	1.5141 &	1.4088&	1.4239 & \bf{1.5374}	\\
\hline
\end{tabular}
   }
\end{adjustwidth}
\end{table}


\subsection*{Comprehensive comparisons on the synthetic underwater dataset}

1) Qualitative comparisons: We validated the superiority of our method on two underwater image datasets (SUID and SUID1 datasets) in a synthetic environment. As shown in Fig 7,  the first to fourth rows show the results for the SUID1 datasets, specifically, the first row shows the results for the bluish datasets, the second row shows the results for the greenish datasets, the third row shows the results for the hazy datasets and the fourth row shows the results for the low-light datasets. The fifth to eighth rows show the results of the SUID datasets, specifically, the fifth row shows the type1 data result, the sixth row shows the type7 data result, the seventh row shows the type-IA data result and the eighth row shows the type-II data result. Overall, the results handled by the deep learning methods are better than those of the conventional methods. The UDCP method is largely unable to deal with underwater images on the SUID1 datasets and increases the color deviation of different types of data on the SUID datasets. The MIP method is largely unable to treat underwater images in the SUID1 datasets and is able to handle underwater images with small degradation but did not have large degradation in the SUID datasets. The CLAHE method was able to obtain corrected results on both datasets but did not handle the results of the large degradation underwater images very well. The CBF method is able to correct the small degraded underwater images, but at the same time makes the results of the large degraded underwater images worse, in addition to the large color deviations recovered. The CWR method can deal with all kinds of underwater degradation, but there are some deviations in the results for underwater images with large degradation obtained by the different methods, indicating that the different ways of composing underwater images affect the results of the subsequent algorithms. The RCT method can handle the degradation of underwater images but with some color distortion. The STSC method is capable of showing the details of the underwater images, but the color recovery is imbalanced. The UIE-WD method is better on the SUID1 datasets, but the images are bluish on the SUID datasets. The USLN method is somewhat over-processed, with some areas of the small degraded images in the SUID datasets excessively enhanced and the large degraded underwater images greenish in color. There is a layer of haze in the low-light treated images in the SUID1 datasets. The Semi-UIR method gives the best results for the deep learning method, but the local texture is relatively unsmooth and the color recovery is unbalanced in some areas. Compared to the SOTA method, our proposed DC-net method obtains optimal results.


{\bf Fig 7. Visualization of the comparision results for the SUID and SUID1 dataset.}


2) Quantitative comparisons: To demonstrate the superiority of the propose DC-net network for multiple types of underwater images, we quantitatively compare the SOTA method. Table~\ref{2_table} shows the average scores for the enhance image test set, with bold markers indicating optimal results. We observe that (1) Underwater image enhancement methods have different enhancement results for datasets synthetic by different methods (SUID and SUID1). Multiple SOTA methods scored lower on test sets of multiple types of blended underwater images. (2) The propose DC-net method does not necessarily work better on the synthetic dataset than on the real dataset, possibly due to multiple types of water images (different image domains). (3) Our propose DC-net method scores highest than the current SOTA method on several metrics.

\begin{table}[!ht]
\begin{adjustwidth}{-2.25in}{0in} % Comment out/remove adjustwidth environment if table fits in text column.
    \centering
    \caption{{\bf Underwater image quality evaluation of different enhancement methods on synthetic underwater image.} The best results are marked in bold.}
    \renewcommand\arraystretch{1.5}
    \label{2_table}
\resizebox{\linewidth}{!}{
\begin{tabular}{|c|c|c|c|c|c|c|c|c|c|c|c|c|} %控制的是表格的对齐方式，但是最终的格式取决于最后的设置
   \hline
 Dataset & Method & UDCP & MIP & CLAHE & CBF & CWR & STSC & RCT & USLN & UIE-WD & Semi-UIR & DC-net \\
 \hline
    \multirow{8}*{SUID} & PSNR &14.5019	&13.9203	&14.8259&	14.4121	&16.2471	&18.7013&	13.3979&	19.5514&	13.9377	&21.5274&	\bf{23.5689} \\
      \cline{2-13}
    ~ & SSIM & 0.5447&	0.6047&	0.6600&	0.5622&	0.7017&	0.7599&	0.4078&	0.8048 &	0.7076&	0.7718&	\bf{0.8924} \\
      \cline{2-13}
    ~ & UCIQE & 4.9091 & 	4.2759 & 	3.5572 & 	3.2478 & 	4.1631 & 	2.9898 & 	3.5046 & 	3.8039 & 	3.8761 & 	3.7686 & 	\bf{5.8142} \\
      \cline{2-13}
    ~ & UIQM & 0.1034 &	0.3273 &	0.5329 &	0.6181 &	0.6177 &	0.4247 &	0.6594 &	0.4948 &	0.7582 &	0.6178 &	\bf{1.0562} \\
      \cline{2-13}
    ~ & NIQE & 4.8422&	5.0255&	4.3473&	7.3315&	4.9020&	4.6070&	3.4997 &	4.1691&	4.1190&	5.0392	& \bf{3.0257} \\
      \cline{2-13}
    ~ & CCF & 23.9036&	27.7786	&18.1895&	24.0018	&17.1392	&21.7244&	21.9391&	17.8568&	18.2202&	\bf{32.9985} &	27.7878 \\
      \cline{2-13}
    ~ & Entropy & 6.5192&	6.3131&	6.9827	&6.4717	& 7.3101 &	6.9391&	7.1755	&7.1478&	7.0309 &	\bf{7.4899} &	6.9424 \\
      \cline{2-13}
    ~ & TM & 0.3581&	0.4068&	0.4925&	0.2545&	0.5246&	0.5217	&0.4946&	0.4926&	0.5327&	\bf{0.9872}	& 0.6671 \\
    
    \hline    %一条横线
    \multirow{8}*{SUID1} & PSNR & 9.7133	& 	10.2424	& 	15.6405		& 10.4744	& 	\bf{23.1442}	& 	19.0151	& 	15.2545	& 	17.4636		& 18.1117		& 21.2159	& 	17.4696 \\
      \cline{2-13}
    ~ & SSIM & 0.4398	&	0.4906	&	0.8045	&	0.5591	&	0.8575	&	0.8370	&	0.4033	&	0.8029	&	0.8831	&	0.8248	& \bf{0.8927}	 \\
      \cline{2-13}
    ~  & UCIQE & 4.2731	&	3.4564	&	4.0738	&	2.0667	&	4.4481	&	2.7441	&	3.4401	&	3.1109	&	\bf{5.6343}	&	4.0839	&	4.9095 \\
      \cline{2-13}
    ~ & UIQM &0.2155&	0.1834	&0.4902&	0.8349&	0.7723&	0.6297&	0.8958&	0.6706&	1.1650 &	\bf{1.2052}	& 0.7316\\
      \cline{2-13}
    ~ & NIQE & 4.0451	&4.1703&	4.0014&	9.8531&	3.8408&	4.0439&	3.6395 &	3.6606&	3.8414&	5.0353	& \bf{3.4743}  \\
      \cline{2-13}
    ~ & CCF & 22.3801&	27.7787&	21.8966&	25.4535	&23.3458&	20.0900&	23.8327&	20.8888&	24.2148&	\bf{31.1499}	& 29.9331\\
      \cline{2-13}
    ~ & Entropy & 6.3285&	6.5752&	7.0813&	6.4653	& 7.4254 &	6.9102&	7.1917&	7.1478&	7.3515	&7.4236	& \bf{7.6184}\\
      \cline{2-13}
    ~ & TM & 0.7146& 	0.6936& 	1.1323& 	0.2312	& 1.3201& 	1.1840& 	1.2720& 	1.2571& 1.3820 & \bf{2.1674}& 	1.2258 \\
 \hline
\end{tabular}
   }
\end{adjustwidth}
\end{table}


\subsection*{Ablation study}
In this section, we designed ablation experiments on the UIEB and  SUID1 dataset. All experiments were trained for 200 epochs by default, with the same model parameter settings.

\subsubsection*{Effectiveness of the texture sub-network}

First of all, we use the network of the unet-like as a baseline network and train it with the reference loss of the texture. We add different components to the baseline network, i.e. (a) -w/ MSA, which adds MSA to the baseline network. (b) -w/ MSA(Block), which adds the block branch of the MSA to the baseline network. (c) -w/ MSA(Grid), which adds the grid branch of the MSA to the baseline network. (d) -w/ MCA, which adds the MCA to the baseline network. (e) -w/ MCA(Block), which adds the block branch of the MCA to the baseline network. (f) -w/ MCA(Grid), which adds the Grid branch of the MCA to the baseline network. (g) -w MSA-MCA, denotes our proposed texture sub-network. Table~\ref{3_table} and Fig 8 show the results of the ablation study. the results of MSA are able to highlight the foreground information of the image, but the image information is meshed. the colors of the results of MCA are not well balanced. the results of MSA-MCA are able to achieve pleasing visual effects. MSA-MCA has the highest PSNR and SSIM values from the quantitative results.


\begin{table}[!ht]
\begin{adjustwidth}{-2.25in}{0in} % Comment out/remove adjustwidth environment if table fits in text column.
    \centering
    \caption{{\bf Ablation studies of the texture sub-network.}}
    \renewcommand\arraystretch{1.5}
    \label{3_table}
\resizebox{\linewidth}{!}{
\begin{tabular}{|p{3cm}<{\centering} | p{1.5cm}<{\centering} | p{1.5cm}<{\centering} | p{1.5cm}<{\centering} |  p{1.5cm}<{\centering} | p{2cm}<{\centering} | p{2cm}<{\centering}|p{2cm}<{\centering} | p{2cm}<{\centering}|}
    \hline     %一条横线

\multirow{2}*{Method} &  \multicolumn{2}{c|}{MSA} &  \multicolumn{2}{c|}{MCA} &   \multicolumn{2}{c|}{UIEB} &   \multicolumn{2}{c|}{SUID1} \\  \cline{2-9}
       & Block & Grid & Block & Grid &PSNR$\uparrow$ & SSIM$\uparrow$ &PSNR$\uparrow$ & SSIM$\uparrow$\\  \hline

Baseline & &  & & & 20.7827& 0.8152 & 14.9732 & 0.6784\\ \hline
    -w/ MSA & $\checkmark$ & $\checkmark$ & & & 24.3482& 0.8994& 16.283& 0.7801\\ \hline
    -w/ MSA(Block) &$\checkmark$ & & & & 24.2147&	0.8975&	16.2105&	0.7747 \\ \hline
    -w/ MSA(Grid) & & $\checkmark$& & & 23.9422&	0.8976&	15.6830&	0.7631\\ \hline
    -w/ MCA & & & $\checkmark$ & $\checkmark$& 24.2155&	0.9009&	16.1114	&0.7822\\ \hline
    -w/ MCA(Block) & & & $\checkmark$& & 23.6807&	0.8975&	15.4049&	0.7644\\ \hline
    -w/ MCA(Grid) & & & & $\checkmark$& 24.0706&	0.9001&	16.0042&	0.7694\\ \hline
    -w/ MSA-MCA &$\checkmark$ & $\checkmark$&$\checkmark$& $\checkmark$& \bf{24.5823}&	\bf{0.9012}&	\bf{16.9226}	&\bf{0.7930} \\ \hline

\end{tabular}
   }
\end{adjustwidth}
\end{table}


{\bf Fig 8. Qualitative ablation results for each key component of the texture sub-network.}


\subsubsection*{Effectiveness of the color sub-network}

We use the texture subnetwork to extract image features as the baseline network, and we use colour reference loss for training. We add different components to the baseline network, i.e. (a) -w/ GE, which adds the GE module to the baseline network. (b) -w/ FFM, which adds the FFM module to the baseline network. (c) -w/ GE-FFM, which is our proposed color sub-network. Fig 9 and Table~\ref{4_table}. show the results of the color sub-network ablation experiments. We can observe that: the colour sub-network is able to extract more rich color information; each module is able to achieve higher scores than the baseline to some extent; our proposed color network produces visually pleasing images but overemphasises local image colors.

{\bf Fig 9. Qualitative ablation results for each key component of the color sub-network.}
  

\begin{table}[!ht]
% \begin{adjustwidth}{-2.25in}{0in} % Comment out/remove adjustwidth environment if table fits in text column.
    \centering
    \caption{{\bf  Ablation studies of the color sub-network.}}
    \renewcommand\arraystretch{1.5}
    \label{4_table}
\resizebox{\linewidth}{!}{
\begin{tabular}{|p{3cm}<{\centering} | p{1.5cm}<{\centering} | p{1.5cm}<{\centering} | p{1.5cm}<{\centering} |  p{1.5cm}<{\centering} | p{2cm}<{\centering} | p{2cm}<{\centering}|}
    \hline     %一条横线

\multirow{2}*{Method} &  \multirow{2}*{GE} & \multirow{2}*{FFM} &   \multicolumn{2}{c|}{UIEB} &   \multicolumn{2}{c|}{SUID1} \\  \cline{4-7}
        &  &  &PSNR$\uparrow$ & SSIM$\uparrow$ &PSNR$\uparrow$ & SSIM$\uparrow$\\  \hline

    Baseline & & & 20.1767& 0.8395 & 15.1776 & 0.6573\\ \hline
    -w/ GE & $\checkmark$ &  & 22.5395& 0.8983& 16.6988& 0.7783\\ \hline
    -W/ FFM & &$\checkmark$ & 22.2973&	0.8723&	16.1962&	0.6969 \\ \hline
    -w/ GE-FFM &$\checkmark$ & $\checkmark$&  \bf{23.8591}&	\bf{0.8980}&	\bf{16.8622}&	\bf{0.7909}\\ \hline
   
\end{tabular}
   }
% \end{adjustwidth}
\end{table}


\subsubsection*{Effectiveness of the refinement network}

We use the proposed simple connection (summation method) of the texture network and the colour network as the baseline and train with the total reference loss. We add different components to the baseline network, i.e., (a) -w/ RN, which adds the residual network to the baseline network. (b) -w/ RFN, Our proposed refinement network is added to the baseline network. Fig 10 and Table~\ref{5_table} show the results of the color ablation experiments.


{\bf Fig 10. Qualitative ablation results for each key component of the refinement network.}


\begin{table}[!ht]
% \begin{adjustwidth}{-2.25in}{0in} % Comment out/remove adjustwidth environment if table fits in text column.
    \centering
    \caption{{\bf  Ablation studies of the refinement network.}}
    \renewcommand\arraystretch{1.5}
    \label{5_table}
\resizebox{\linewidth}{!}{
\begin{tabular}{|p{3cm}<{\centering} | p{1.5cm}<{\centering} | p{1.5cm}<{\centering} | p{1.5cm}<{\centering} |  p{1.5cm}<{\centering} | p{2cm}<{\centering} | p{2cm}<{\centering}|}
    \hline     %一条横线

\multirow{2}*{Method} &  \multirow{2}*{RN} & \multirow{2}*{RFN} &   \multicolumn{2}{c|}{UIEB} &   \multicolumn{2}{c|}{SUID1} \\  \cline{4-7}
        &  &  &PSNR$\uparrow$ & SSIM$\uparrow$ &PSNR$\uparrow$ & SSIM$\uparrow$\\  \hline

    Baseline & & & 24.8325&	0.8939&	17.0236&	0.8007 \\ \hline
    -w/ RN & $\checkmark$ & &25.6606&	0.9164&	17.2804&	0.8470 \\ \hline
    -w/ RFN & & $\checkmark$& \bf{25.7896}&	\bf{0.9234}&	\bf{17.4696}&	\bf{0.8927}		\\ \hline
   
\end{tabular}
   }
% \end{adjustwidth}
\end{table}


\subsection*{Application tests}

\textbf{Structural enhancement.} To verify the structural enhancement superiority of the DC-net method, we use a blind contrast enhancement assessment method~\cite{47} to qualitatively and quantitatively evaluate the method. As shown in Fig 11, we can observe the following phenomena. 1) A high number of recovered edges is not a valid indication of the effectiveness of the enhancement algorithm, e.g. the UDCP and CBF methods are able to obtain a higher number of edges, but the noisy targets are also enhanced, leading to the objective confusion phenomenon. 2) The underwater image enhancement algorithm treats the synthetic image better than the real underwater image, showing that there are still some inherent differences between the synthetic underwater image and the real underwater image. 3) The structure of the underwater images handled by the advanced deep learning methods is more visible than the structure of the underwater images handled by the traditional learning methods. Among them, Semi-UIR was able to obtain the best results but yielded results with fewer target details to show. 4) The DC-net method is able to enhance the image target base and bring out more detail, e.g. the DC-net method shows a higher number of recovered edges than the Semi-UIR method.


  {\bf Fig 11. Comparison of the results of structural enhancement.} The red numbers indicate the number of visible edges recovered by the algorithm, the first row shows the results of the real image treatment and the second row shows the results of the synthetic image protection.


\textbf{Underwater image segmentation.} We use the segment anything algorithm~\cite{48} on the resulting image enhanced by all methods to detect as many targets as possible in the image. As shown in Fig 12, we can observe the following results 1) The results of different enhancement methods (low-level task) for underwater images do not show a positive correlation with image segmentation (high-level task). For example, the segmentation of conventional enhancement results (MIP, CLAHE) is not necessarily worse than the segmentation of deep enhancement results (USLN). 2) The image enhanced by DC-net proposed method is able to segment more targets with clear boundaries.


{\bf Fig 12. Underwater image segmentation results.}


\textbf{Underwater depth map estimation.} We use a monocular depth estimation method~\cite{49} to handle the original underwater image and to enhance the depth map of the underwater image. As shown in Fig 13, the depth map of the image enhanced by the DC-net method contains finer and more accurate content than the enhanced images of other methods.

{\bf Fig 13. Underwater image depth estimation results.}


\subsection*{Extension to image enhancement}

The DC-net method proposed in this paper not only achieves better results in the field of underwater image enhancement but also makes an important breakthrough in the field of weakly light~\cite{50}, de-hazy~\cite{51}, and de-rain~\cite{52} images. As shown in Fig 14, the DC-net method is able to remove the effects of low light better in low visibility and contrast low light images. In images with different degrees of rain, we can process light rain images to achieve the expected results, but the recovery of heavy rain images is a bit worse, and traces of rain drops processing still appear in the recovered images. In images with fog, the DC-net method is able to obtain results with a natural appearance and clear details.
 

{\bf Fig 14. Experiment with weakly light, de-hazy and de-rain images.}
 

\section*{Section 5: Conclusion}
In this paper, we propose a divide-and-conquer network (DC-net) for underwater image distortion features based on the concept of decomposition feature learning. Specifically, in the texture network, to improve the extraction of texture feature information, we propose a multi-axis attention module to enhance the feature extraction capability of the network. In the color network, we design a LUTs module with fused features as input to achieve adaptive enhancement of color features. In addition, in order to reduce the possible negative impact of wide-range LUTs weights on underwater images, we propose a special gamma curve enhancement module, which can effectively mitigate its negative impact. Then, the enhanced results of the color and texture sub-networks are further integrated into the fusion module to obtain the enhanced results. Our proposed method is tested on a large number of underwater datasets to obtain state-of-the-art results.

Although we propose that DC-net networks can be effective in enhancing underwater images, there are however some limitations. First, as the method proposed in this paper performs feature fusion through a dual-stream network, it yields better results and also leads to the disadvantage of being computationally intensive. Second, many recent methods have shown that frequency domain methods can work in image enhancement, however, the method proposed in this paper only considers spatial domain image enhancement and does not consider recovering images from the frequency domain. Our future work will focus on addressing these issues.


\section*{Acknowledgements}
We are grateful to zhiliang huang and yue teng for the support during work, to all researchers involved in data processing (guo chen, liusan wang), and to the anonymous referees for their insightful comments on the manuscript.


\nolinenumbers

% Either type in your references using
% \begin{thebibliography}{}
% \bibitem{}
% Text
% \end{thebibliography}
%
% or
%
% Compile your BiBTeX database using our plos2015.bst
% style file and paste the contents of your .bbl file
% here. See http://journals.plos.org/plosone/s/latex for 
% step-by-step instructions.
% 


\begin{thebibliography}{10}


\bibitem{1}
Derya Akkaynak, Tali Treibitz, Tom Shlesinger, Yossi Loya, Raz Tamir, and David
  Iluz.
\newblock What is the space of attenuation coefficients in underwater computer
  vision?
\newblock In {\em Proceedings of the IEEE Conference on Computer Vision and
  Pattern Recognition}, pages 4931--4940, 2017.

\bibitem{2}
Chongyi Li, Saeed Anwar, Junhui Hou, Runmin Cong, Chunle Guo, and Wenqi Ren.
\newblock Underwater image enhancement via medium transmission-guided
  multi-color space embedding.
\newblock {\em IEEE Transactions on Image Processing}, 30:4985--5000, 2021.

\bibitem{3}
Junjie Wen, Jinqiang Cui, Zhenjun Zhao, Ruixin Yan, Zhi Gao, Lihua Dou, and
  Ben~M Chen.
\newblock Syreanet: A physically guided underwater image enhancement framework
  integrating synthetic and real images.
\newblock {\em arXiv preprint arXiv:2302.08269}, 2023.

\bibitem{4}
Ziyuan Xiao, Yina Han, Susanto Rahardja, and Yuanliang Ma.
\newblock Usln: A statistically guided lightweight network for underwater image
  enhancement via dual-statistic white balance and multi-color space stretch.
\newblock {\em arXiv preprint arXiv:2209.02221}, 2022.

\bibitem{5}
Di~Wang, Long Ma, Risheng Liu, and Xin Fan.
\newblock Semantic-aware texture-structure feature collaboration for underwater
  image enhancement.
\newblock In {\em 2022 International Conference on Robotics and Automation
  (ICRA)}, pages 4592--4598. IEEE, 2022.

\bibitem{6}
Simone Bianco, Luigi Celona, and Paolo Napoletano.
\newblock Disentangling image distortions in deep feature space.
\newblock {\em Pattern Recognition Letters}, 148:128--135, 2021.

\bibitem{7}
Ziyin Ma and Changjae Oh.
\newblock A wavelet-based dual-stream network for underwater image enhancement.
\newblock In {\em ICASSP 2022-2022 IEEE International Conference on Acoustics,
  Speech and Signal Processing (ICASSP)}, pages 2769--2773. IEEE, 2022.

\bibitem{8}
Zetian Mi, Yuanyuan Li, Jie Jin, Zheng Liang, and Xianping Fu.
\newblock A generalized enhancement framework for hazy images with complex
  illumination.
\newblock {\em IEEE Geoscience and Remote Sensing Letters}, 19:1--5, 2021.


\bibitem{9}
Derya Akkaynak and Tali Treibitz.
\newblock A revised underwater image formation model.
\newblock In {\em Proceedings of the IEEE conference on computer vision and
  pattern recognition}, pages 6723--6732, 2018.


\bibitem{10}
Yali Hao, Guojia Hou, Lu~Tan, Yongfang Wang, Haotian Zhu, and Zhenkuan Pan.
\newblock Texture enhanced underwater image restoration via laplacian
  regularization.
\newblock {\em Applied Mathematical Modelling}, 119:68--84, 2023.


\bibitem{11}
Jun Xie, Guojia Hou, Guodong Wang, and Zhenkuan Pan.
\newblock A variational framework for underwater image dehazing and deblurring.
\newblock {\em IEEE Transactions on Circuits and Systems for Video Technology},
  32(6):3514--3526, 2021.

\bibitem{12}
Peixian Zhuang, Jiamin Wu, Fatih Porikli, and Chongyi Li.
\newblock Underwater image enhancement with hyper-laplacian reflectance priors.
\newblock {\em IEEE Transactions on Image Processing}, 31:5442--5455, 2022.

\bibitem{13}
Xinjie Li, Guojia Hou, Kunqian Li, and Zhenkuan Pan.
\newblock Enhancing underwater image via adaptive color and contrast
  enhancement, and denoising.
\newblock {\em Engineering Applications of Artificial Intelligence},
  111:104759, 2022.


\bibitem{14}
Hou, Guojia and Li, Nan and Zhuang, Peixian and Li, Kunqian and Sun, Haihan and Li, Chongyi.
\newblock Non-uniform illumination underwater image restoration via illumination channel sparsity prior.
\newblock In {\em IEEE Transactions on Circuits and Systems for Video Technology},IEEE, 2023.

  
\bibitem{15}
Yudong Wang, Jichang Guo, Huan Gao, and Huihui Yue.
\newblock Uiec\^{} 2-net: Cnn-based underwater image enhancement using two
  color space.
\newblock {\em Signal Processing: Image Communication}, 96:116250, 2021.

\bibitem{16}
Qi~Qi, Kunqian Li, Haiyong Zheng, Xiang Gao, Guojia Hou, and Kun Sun.
\newblock Sguie-net: Semantic attention guided underwater image enhancement
  with multi-scale perception.
\newblock {\em IEEE Transactions on Image Processing}, 31:6816--6830, 2022.

\bibitem{17}
Yecai Guo, Hanyu Li, and Peixian Zhuang.
\newblock Underwater image enhancement using a multiscale dense generative
  adversarial network.
\newblock {\em IEEE Journal of Oceanic Engineering}, 45(3):862--870, 2019.

\bibitem{18}
Yuan Zhou and Kangming Yan.
\newblock Domain adaptive adversarial learning based on physics model feedback
  for underwater image enhancement.
\newblock {\em arXiv preprint arXiv:2002.09315}, 2020.


\bibitem{19}
Wen Zai-Dao, Wang Jia-Rui, Wang Xiao-Xu, and Pan Quan.
\newblock A review of disentangled representation learn-ing.
\newblock {\em Acta Automatica Sinica}, 48(2):351--374, 2022.


\bibitem{20}
Lin Liu, Jianzhuang Liu, Shanxin Yuan, Gregory Slabaugh, Ale{\v{s}} Leonardis,
  Wengang Zhou, and Qi~Tian.
\newblock Wavelet-based dual-branch network for image demoir{\'e}ing.
\newblock In {\em Computer Vision--ECCV 2020: 16th European Conference,
  Glasgow, UK, August 23--28, 2020, Proceedings, Part XIII 16}, pages 86--102.
  Springer, 2020.


\bibitem{21}
Yingqian Wang, Longguang Wang, Gaochang Wu, Jungang Yang, Wei An, Jingyi Yu,
  and Yulan Guo.
\newblock Disentangling light fields for super-resolution and disparity
  estimation.
\newblock {\em IEEE Transactions on Pattern Analysis and Machine Intelligence},
  45(1):425--443, 2022.

\bibitem{22}
Xin Li, Xin Jin, Jianxin Lin, Sen Liu, Yaojun Wu, Tao Yu, Wei Zhou, and Zhibo
  Chen.
\newblock Learning disentangled feature representation for hybrid-distorted
  image restoration.
\newblock In {\em Computer Vision--ECCV 2020: 16th European Conference,
  Glasgow, UK, August 23--28, 2020, Proceedings, Part XXIX 16}, pages 313--329.
  Springer, 2020.

\bibitem{23}
Jonathan Ho, Nal Kalchbrenner, Dirk Weissenborn, and Tim Salimans.
\newblock Axial attention in multidimensional transformers.
\newblock {\em arXiv preprint arXiv:1912.12180}, 2019.

\bibitem{24}
Long Zhao, Zizhao Zhang, Ting Chen, Dimitris Metaxas, and Han Zhang.
\newblock Improved transformer for high-resolution gans.
\newblock {\em Advances in Neural Information Processing Systems},
  34:18367--18380, 2021.


\bibitem{25}
Chunle Guo, Chongyi Li, Jichang Guo, Chen~Change Loy, Junhui Hou, Sam Kwong,
  and Runmin Cong.
\newblock Zero-reference deep curve estimation for low-light image enhancement.
\newblock In {\em Proceedings of the IEEE/CVF conference on computer vision and
  pattern recognition}, pages 1780--1789, 2020.


\bibitem{26}
Justin Johnson, Alexandre Alahi, and Li~Fei-Fei.
\newblock Perceptual losses for real-time style transfer and super-resolution.
\newblock In {\em Computer Vision--ECCV 2016: 14th European Conference,
  Amsterdam, The Netherlands, October 11-14, 2016, Proceedings, Part II 14},
  pages 694--711. Springer, 2016.

\bibitem{27}
Andrey Ignatov, Nikolay Kobyshev, Radu Timofte, Kenneth Vanhoey, and Luc
  Van~Gool.
\newblock Dslr-quality photos on mobile devices with deep convolutional
  networks.
\newblock In {\em Proceedings of the IEEE international conference on computer
  vision}, pages 3277--3285, 2017.

\bibitem{28}
Md~Jahidul Islam, Peigen Luo, and Junaed Sattar.
\newblock Simultaneous enhancement and super-resolution of underwater imagery
  for improved visual perception.
\newblock {\em arXiv preprint arXiv:2002.01155}, 2020.


\bibitem{29}
Oleksii Sidorov.
\newblock Artificial color constancy via googlenet with angular loss function.
\newblock {\em Applied Artificial Intelligence}, 34(9):643--655, 2020.

\bibitem{30}
Biswajit Pathak and Debajyoti Barooah.
\newblock Texture analysis based on the gray-level co-occurrence matrix
  considering possible orientations.
\newblock {\em International Journal of Advanced Research in Electrical,
  Electronics and Instrumentation Engineering}, 2(9):4206--4212, 2013.


\bibitem{31}
Liu Chao and Meng Wang.
\newblock Removal of water scattering.
\newblock In {\em 2010 2nd international conference on computer engineering and
  technology}, volume~2, pages V2--35. IEEE, 2010.

\bibitem{32}
Nicholas Carlevaris-Bianco, Anush Mohan, and Ryan~M Eustice.
\newblock Initial results in underwater single image dehazing.
\newblock In {\em Oceans 2010 Mts/IEEE Seattle}, pages 1--8. IEEE, 2010.

\bibitem{33}
Peng Liu, Guoyu Wang, Hao Qi, Chufeng Zhang, Haiyong Zheng, and Zhibin Yu.
\newblock Underwater image enhancement with a deep residual framework.
\newblock {\em IEEE Access}, 7:94614--94629, 2019.

\bibitem{34}
Codruta~O Ancuti, Cosmin Ancuti, Christophe De~Vleeschouwer, and Philippe
  Bekaert.
\newblock Color balance and fusion for underwater image enhancement.
\newblock {\em IEEE Transactions on image processing}, 27(1):379--393, 2017.

\bibitem{35}
Junlin Han, Mehrdad Shoeiby, Tim Malthus, Elizabeth Botha, Janet Anstee, Saeed
  Anwar, Ran Wei, Lars Petersson, and Mohammad~Ali Armin.
\newblock Single underwater image restoration by contrastive learning.
\newblock In {\em 2021 IEEE International Geoscience and Remote Sensing
  Symposium IGARSS}, pages 2385--2388. IEEE, 2021.

\bibitem{36}
Hanul Kim, Su-Min Choi, Chang-Su Kim, and Yeong~Jun Koh.
\newblock Representative color transform for image enhancement.
\newblock In {\em Proceedings of the IEEE/CVF International Conference on
  Computer Vision}, pages 4459--4468, 2021.

\bibitem{37}
Shirui Huang, Keyan Wang, Huan Liu, Jun Chen, and Yunsong Li.
\newblock Contrastive semi-supervised learning for underwater image restoration
  via reliable bank.
\newblock In {\em Proceedings of the IEEE/CVF Conference on Computer Vision and
  Pattern Recognition}, pages 18145--18155, 2023.


\bibitem{38}
Chongyi Li, Chunle Guo, Wenqi Ren, Runmin Cong, Junhui Hou, Sam Kwong, and
  Dacheng Tao.
\newblock An underwater image enhancement benchmark dataset and beyond.
\newblock {\em IEEE Transactions on Image Processing}, 29:4376--4389, 2019.

\bibitem{39}
Jie Li, Katherine~A Skinner, Ryan~M Eustice, and Matthew Johnson-Roberson.
\newblock Watergan: Unsupervised generative network to enable real-time color
  correction of monocular underwater images.
\newblock {\em IEEE Robotics and Automation letters}, 3(1):387--394, 2017.

\bibitem{40}
Guojia Hou, Xin Zhao, Zhenkuan Pan, Huan Yang, Lu~Tan, and Jingming Li.
\newblock Benchmarking underwater image enhancement and restoration, and
  beyond.
\newblock {\em IEEE Access}, 8:122078--122091, 2020.

\bibitem{41}
Md~Jahidul Islam, Youya Xia, and Junaed Sattar.
\newblock Fast underwater image enhancement for improved visual perception.
\newblock {\em IEEE Robotics and Automation Letters}, 5(2):3227--3234, 2020.

\bibitem{42}
Karen Panetta, Chen Gao, and Sos Agaian.
\newblock Human-visual-system-inspired underwater image quality measures.
\newblock {\em IEEE Journal of Oceanic Engineering}, 41(3):541--551, 2015.

\bibitem{43}
Miao Yang and Arcot Sowmya.
\newblock An underwater color image quality evaluation metric.
\newblock {\em IEEE Transactions on Image Processing}, 24(12):6062--6071, 2015.

\bibitem{44}
Zhenqi Fu, Xueyang Fu, Yue Huang, and Xinghao Ding.
\newblock Twice mixing: a rank learning based quality assessment approach for
  underwater image enhancement.
\newblock {\em Signal Processing: Image Communication}, 102:116622, 2022.

\bibitem{45}
Yan Wang, Na~Li, Zongying Li, Zhaorui Gu, Haiyong Zheng, Bing Zheng, and
  Mengnan Sun.
\newblock An imaging-inspired no-reference underwater color image quality
  assessment metric.
\newblock {\em Computers \& Electrical Engineering}, 70:904--913, 2018.

\bibitem{46}
Anish Mittal, Rajiv Soundararajan, and Alan~C Bovik.
\newblock Making a “completely blind” image quality analyzer.
\newblock {\em IEEE Signal processing letters}, 20(3):209--212, 2012.


\bibitem{47}
Nicolas Hautiere, Jean-Philippe Tarel, Didier Aubert, and Eric Dumont.
\newblock Blind contrast enhancement assessment by gradient ratioing at visible
  edges.
\newblock {\em Image Analysis \& Stereology}, 27(2):87--95, 2008.

\bibitem{48}
Alexander Kirillov, Eric Mintun, Nikhila Ravi, Hanzi Mao, Chloe Rolland, Laura
  Gustafson, Tete Xiao, Spencer Whitehead, Alexander~C Berg, Wan-Yen Lo, et~al.
\newblock Segment anything.
\newblock {\em arXiv preprint arXiv:2304.02643}, 2023.


\bibitem{49}
Boxiao Yu, Jiayi Wu, and Md~Jahidul Islam.
\newblock Udepth: Fast monocular depth estimation for visually-guided
  underwater robots.
\newblock {\em arXiv preprint arXiv:2209.12358}, 2022.


\bibitem{50}
Jianrui Cai, Shuhang Gu, and Lei Zhang.
\newblock Learning a deep single image contrast enhancer from multi-exposure
  images.
\newblock {\em IEEE Transactions on Image Processing}, 27(4):2049--2062, 2018.

\bibitem{51}
Boyi Li, Wenqi Ren, Dengpan Fu, Dacheng Tao, Dan Feng, Wenjun Zeng, and
  Zhangyang Wang.
\newblock Benchmarking single-image dehazing and beyond.
\newblock {\em IEEE Transactions on Image Processing}, 28(1):492--505, 2018.

\bibitem{52}
Rajeev Yasarla and Vishal~M Patel.
\newblock Confidence measure guided single image de-raining.
\newblock {\em IEEE Transactions on Image Processing}, 29:4544--4555, 2020.


\end{thebibliography}


\end{document}
