# Supplementary material for: Underwater image enhancement using Divide-and-Conquer network
Source: PLoS One. 2024 Mar 5;19(3):e0294609. doi: 10.1371/journal.pone.0294609 (PMC10914272; doi:10.1371/journal.pone.0294609)
Supplement: S1 Data — (ZIP) [file pone.0294609.s001.zip › Supporting_Information/DC-net(code)/dataloaders/dataset_rgb.py]

import numpy as np
import os
from torch.utils.data import Dataset
import torch
from utils.image_utils import is_png_file, load_img, is_image_file
from utils.dataset_utils import Augment_RGB_torch
import torch.nn.functional as F
import random
import torch.nn as nn


augment = Augment_RGB_torch()
transforms_aug = [method for method in dir(augment) if callable(getattr(augment, method)) if not method.startswith('_')]


##################################################################################################
class DataLoaderTrain(Dataset):
    def __init__(self, rgb_dir, img_options=None, target_transform=None):
        super(DataLoaderTrain, self).__init__()

        self.target_transform = target_transform

        clean_files = sorted(os.listdir(os.path.join(rgb_dir, 'GT')))
        noisy_files = sorted(os.listdir(os.path.join(rgb_dir, 'LQ')))
        
        # self.clean_filenames = [os.path.join(rgb_dir, 'GT', x) for x in clean_files if is_png_file(x)]
        # self.noisy_filenames = [os.path.join(rgb_dir, 'LQ', x) for x in noisy_files if is_png_file(x)]
        self.clean_filenames = [os.path.join(rgb_dir, 'GT', x) for x in clean_files if is_image_file(x)]
        self.noisy_filenames = [os.path.join(rgb_dir, 'LQ', x) for x in noisy_files if is_image_file(x)]
        self.img_options = img_options

        self.tar_size = len(self.clean_filenames)  # get the size of target

    def __len__(self):
        return self.tar_size

    def __getitem__(self, index):
        tar_index   = index % self.tar_size
        clean = torch.from_numpy(np.float32(load_img(self.clean_filenames[tar_index])))
        noisy = torch.from_numpy(np.float32(load_img(self.noisy_filenames[tar_index])))
        
        clean = clean.permute(2,0,1)
        noisy = noisy.permute(2,0,1)

        clean_orgain = clean
        noisy_orgain = noisy

        clean_filename = os.path.split(self.clean_filenames[tar_index])[-1]
        noisy_filename = os.path.split(self.noisy_filenames[tar_index])[-1]

        #Crop Input and Target
        ps = self.img_options['patch_size']
        H = clean.shape[1]
        W = clean.shape[2]

        r = np.random.randint(0, H - ps)
        c = np.random.randint(0, W - ps)
        clean = clean[:, r:r + ps, c:c + ps]
        noisy = noisy[:, r:r + ps, c:c + ps]

        apply_trans = transforms_aug[random.getrandbits(3)]

        clean = getattr(augment, apply_trans)(clean)
        noisy = getattr(augment, apply_trans)(noisy)


        return clean, noisy, clean_filename, noisy_filename, clean_orgain, noisy_orgain


##################################################################################################
import torchvision.transforms as transforms
from PIL import Image


class DataLoaderVal(Dataset):
    def __init__(self, rgb_dir, target_transform=None):
        super(DataLoaderVal, self).__init__()

        self.target_transform = target_transform

        clean_files = sorted(os.listdir(os.path.join(rgb_dir, 'GT')))
        noisy_files = sorted(os.listdir(os.path.join(rgb_dir, 'LQ')))


        self.clean_filenames = [os.path.join(rgb_dir, 'GT', x) for x in clean_files if is_png_file(x)]
        self.noisy_filenames = [os.path.join(rgb_dir, 'LQ', x) for x in noisy_files if is_png_file(x)]

        self.tar_size = len(self.clean_filenames)  

    def __len__(self):
        return self.tar_size

    def __getitem__(self, index):
        tar_index   = index % self.tar_size
        

        clean = torch.from_numpy(np.float32(load_img(self.clean_filenames[tar_index])))
        noisy = torch.from_numpy(np.float32(load_img(self.noisy_filenames[tar_index])))

        clean_filename = os.path.split(self.clean_filenames[tar_index])[-1]
        noisy_filename = os.path.split(self.noisy_filenames[tar_index])[-1]

        clean = clean.permute(2,0,1)
        noisy = noisy.permute(2,0,1)

        return clean, noisy, clean_filename, noisy_filename

##################################################################################################

class DataLoaderTest(Dataset):
    def __init__(self, rgb_dir, target_transform=None):
        super(DataLoaderTest, self).__init__()

        self.target_transform = target_transform

        noisy_files = sorted(os.listdir(os.path.join(rgb_dir, 'LQ')))


        self.noisy_filenames = [os.path.join(rgb_dir, 'LQ', x) for x in noisy_files if is_png_file(x)]
        

        self.tar_size = len(self.noisy_filenames)  

    def __len__(self):
        return self.tar_size

    def __getitem__(self, index):
        tar_index   = index % self.tar_size
        

        noisy = torch.from_numpy(np.float32(load_img(self.noisy_filenames[tar_index])))
                
        noisy_filename = os.path.split(self.noisy_filenames[tar_index])[-1]

        noisy = noisy.permute(2,0,1)

        return noisy, noisy_filename
