# Supplementary material for: Underwater image enhancement using Divide-and-Conquer network
Source: PLoS One. 2024 Mar 5;19(3):e0294609. doi: 10.1371/journal.pone.0294609 (PMC10914272; doi:10.1371/journal.pone.0294609)
Supplement: S1 Data — (ZIP) [file pone.0294609.s001.zip › Supporting_Information/DC-net(code)/dataloaders/data_rgb.py]

import os
from .dataset_rgb import DataLoaderTrain, DataLoaderVal, DataLoaderTest

def get_training_data(rgb_dir, img_options):
    assert os.path.exists(rgb_dir)
    return DataLoaderTrain(rgb_dir, img_options, None)

def get_validation_data(rgb_dir):
    assert os.path.exists(rgb_dir)
    return DataLoaderVal(rgb_dir, None)


def get_test_data(rgb_dir):
    assert os.path.exists(rgb_dir)
    return DataLoaderTest(rgb_dir, None)
