# Supplementary material for: Underwater image enhancement using Divide-and-Conquer network
Source: PLoS One. 2024 Mar 5;19(3):e0294609. doi: 10.1371/journal.pone.0294609 (PMC10914272; doi:10.1371/journal.pone.0294609)
Supplement: S1 Data — (ZIP) [file pone.0294609.s001.zip › Supporting_Information/DC-net(code)/pytorch-gradual-warmup-lr/setup.py]

from __future__ import absolute_import
from __future__ import division
from __future__ import print_function

import setuptools

_VERSION = '0.3'

REQUIRED_PACKAGES = [
]

DEPENDENCY_LINKS = [
]

setuptools.setup(
    name='warmup_scheduler',
    version=_VERSION,
    description='Gradually Warm-up LR Scheduler for Pytorch',
    install_requires=REQUIRED_PACKAGES,
    dependency_links=DEPENDENCY_LINKS,
    url='https://github.com/ildoonet/pytorch-gradual-warmup-lr',
    license='MIT License',
    package_dir={},
    packages=setuptools.find_packages(exclude=['tests']),
)
