# Supplementary material for: Underwater image enhancement using Divide-and-Conquer network
Source: PLoS One. 2024 Mar 5;19(3):e0294609. doi: 10.1371/journal.pone.0294609 (PMC10914272; doi:10.1371/journal.pone.0294609)
Supplement: S1 Data — (ZIP) [file pone.0294609.s001.zip › Supporting_Information/DC-net(code)/pytorch-gradual-warmup-lr/warmup_scheduler/run.py]

import torch
from torch.optim.lr_scheduler import StepLR, ExponentialLR
from torch.optim.sgd import SGD

from warmup_scheduler import GradualWarmupScheduler


if __name__ == '__main__':
    model = [torch.nn.Parameter(torch.randn(2, 2, requires_grad=True))]
    optim = SGD(model, 0.1)

    # scheduler_warmup is chained with schduler_steplr
    scheduler_steplr = StepLR(optim, step_size=10, gamma=0.1)
    scheduler_warmup = GradualWarmupScheduler(optim, multiplier=1, total_epoch=5, after_scheduler=scheduler_steplr)

    # this zero gradient update is needed to avoid a warning message, issue #8.
    optim.zero_grad()
    optim.step()

    for epoch in range(1, 20):
        scheduler_warmup.step(epoch)
        print(epoch, optim.param_groups[0]['lr'])

        optim.step()    # backward pass (update network)
