# Supplementary material for: Underwater image enhancement using Divide-and-Conquer network
Source: PLoS One. 2024 Mar 5;19(3):e0294609. doi: 10.1371/journal.pone.0294609 (PMC10914272; doi:10.1371/journal.pone.0294609)
Supplement: S1 Data — (ZIP) [file pone.0294609.s001.zip › Supporting_Information/DC-net(code)/pytorch-gradual-warmup-lr/warmup_scheduler/scheduler.py]

from torch.optim.lr_scheduler import _LRScheduler
from torch.optim.lr_scheduler import ReduceLROnPlateau


class GradualWarmupScheduler(_LRScheduler):
    """ Gradually warm-up(increasing) learning rate in optimizer.
    Proposed in 'Accurate, Large Minibatch SGD: Training ImageNet in 1 Hour'.

    Args:
        optimizer (Optimizer): Wrapped optimizer.
        multiplier: target learning rate = base lr * multiplier if multiplier > 1.0. if multiplier = 1.0, lr starts from 0 and ends up with the base_lr.
        total_epoch: target learning rate is reached at total_epoch, gradually
        after_scheduler: after target_epoch, use this scheduler(eg. ReduceLROnPlateau)
    """

    def __init__(self, optimizer, multiplier, total_epoch, after_scheduler=None):
        self.multiplier = multiplier
        if self.multiplier < 1.:
            raise ValueError('multiplier should be greater thant or equal to 1.')
        self.total_epoch = total_epoch
        self.after_scheduler = after_scheduler
        self.finished = False
        super(GradualWarmupScheduler, self).__init__(optimizer)

    def get_lr(self):
        if self.last_epoch > self.total_epoch:
            if self.after_scheduler:
                if not self.finished:
                    self.after_scheduler.base_lrs = [base_lr * self.multiplier for base_lr in self.base_lrs]
                    self.finished = True
                return self.after_scheduler.get_lr()
            return [base_lr * self.multiplier for base_lr in self.base_lrs]

        if self.multiplier == 1.0:
            return [base_lr * (float(self.last_epoch) / self.total_epoch) for base_lr in self.base_lrs]
        else:
            return [base_lr * ((self.multiplier - 1.) * self.last_epoch / self.total_epoch + 1.) for base_lr in self.base_lrs]

    def step_ReduceLROnPlateau(self, metrics, epoch=None):
        if epoch is None:
            epoch = self.last_epoch + 1
        self.last_epoch = epoch if epoch != 0 else 1  # ReduceLROnPlateau is called at the end of epoch, whereas others are called at beginning
        if self.last_epoch <= self.total_epoch:
            warmup_lr = [base_lr * ((self.multiplier - 1.) * self.last_epoch / self.total_epoch + 1.) for base_lr in self.base_lrs]
            for param_group, lr in zip(self.optimizer.param_groups, warmup_lr):
                param_group['lr'] = lr
        else:
            if epoch is None:
                self.after_scheduler.step(metrics, None)
            else:
                self.after_scheduler.step(metrics, epoch - self.total_epoch)

    def step(self, epoch=None, metrics=None):
        if type(self.after_scheduler) != ReduceLROnPlateau:
            if self.finished and self.after_scheduler:
                if epoch is None:
                    self.after_scheduler.step(None)
                else:
                    self.after_scheduler.step(epoch - self.total_epoch)
            else:
                return super(GradualWarmupScheduler, self).step(epoch)
        else:
            self.step_ReduceLROnPlateau(metrics, epoch)
