# Supplementary material for: Underwater image enhancement using Divide-and-Conquer network
Source: PLoS One. 2024 Mar 5;19(3):e0294609. doi: 10.1371/journal.pone.0294609 (PMC10914272; doi:10.1371/journal.pone.0294609)
Supplement: S1 Data — (ZIP) [file pone.0294609.s001.zip › Supporting_Information/DC-net(code)/utils/dir_utils.py]

import os
from natsort import natsorted
from glob import glob

def mkdirs(paths):
    if isinstance(paths, list) and not isinstance(paths, str):
        for path in paths:
            mkdir(path)
    else:
        mkdir(paths)

def mkdir(path):
    if not os.path.exists(path):
        os.makedirs(path)

def get_last_path(path, session):
	x = natsorted(glob(os.path.join(path,'*%s'%session)))[-1]
	return x
