# Supplementary material for: Underwater image enhancement using Divide-and-Conquer network
Source: PLoS One. 2024 Mar 5;19(3):e0294609. doi: 10.1371/journal.pone.0294609 (PMC10914272; doi:10.1371/journal.pone.0294609)
Supplement: S1 Data — (ZIP) [file pone.0294609.s001.zip › Supporting_Information/DC-net(code)/utils/__init__.py]

from .dir_utils import *
from .image_utils import *
from .model_utils import *
from .dataset_utils import *
